# Supplementary material for: Asthma is associated with carotid arterial injury in children: The Childhood Origins of Asthma (COAST) Cohort
Source: PLoS One. 2018 Sep 27;13(9):e0204708. doi: 10.1371/journal.pone.0204708 (PMC6160166; doi:10.1371/journal.pone.0204708)
Supplement: S1 File — (XLSX) [file pone.0204708.s001.xlsx]

## Sheet: MIKE_FINAL_DATA_airp_2018-08-24
yrvisit	cauc	sex	BMI	sysBP	rcca	rbulb	totige.yr13	feno.yr15	aacat	cat4	race	cat4.new	fvc_predicted	fev1_predicted	fvc_pre	fev1_pre	fvc_post	fev1_post	ff_pred	fev1_pre_PP	fev1_post_PP	fvc_pre_PP	fvc_post_PP	ff_pre	ff_post	ff_pre_PP	ff_post_PP
16	Yes	M	25.6	122	0.49	NA	11.7	16	1	Atopic only	White	Atopic only	5.11	4.4	5.88	4.31	NA	NA	0.861057	97.9545	NA	115.068	NA	0.732993	NA	85.1272	NA
16	Yes	M	28.3	121	0.674	0.851	303	12	2	Atopic Asthma	White	Atopic Asthma	5.44	4.66	6.56	4.7	6.43	5.17	0.856618	100.858	110.944	120.588	118.199	0.716463	0.804044	83.6386	93.8626
16	Yes	M	16.8	132	0.571	0.569	39.3	11	0	Neither	White	Neither	3.96	3.54	4.2	3.36	4.13	3.56	0.893939	94.9153	100.565	106.061	104.293	0.8	0.861985	89.4915	96.4255
16	Yes	F	26.5	113	0.603	0.733	270	35	2	Atopic Asthma	White	Atopic Asthma	3.92	3.42	4.56	3.89	4.59	4.1	0.872449	113.743	119.883	116.327	117.092	0.85307	0.893246	97.7788	102.384
16	Yes	F	31.7	124	0.613	0.681	93.8	18	2	Asthma only	White	Asthma only	3.55	3.13	3.99	3.23	3.97	3.39	0.88169	103.195	108.307	112.394	111.831	0.809524	0.853904	91.815	96.8486
16	Yes	M	22.8	132	0.545	0.74	87.9	5	1	Atopic only	White	Atopic only	4.58	3.96	5.29	4.71	5.33	4.89	0.864629	118.939	123.485	115.502	116.376	0.890359	0.917448	102.976	106.109
16	Yes	M	25.6	120	0.681	0.872	21.7	NA	2	Atopic Asthma	White	Atopic Asthma	5.05	4.27	NA	NA	NA	NA	0.845545	NA	NA	NA	NA	NA	NA	NA	NA
16	Yes	F	20.5	118	0.614	0.684	120	28	2	Atopic Asthma	White	Atopic Asthma	3.1	2.78	NA	NA	NA	NA	0.896774	NA	NA	NA	NA	NA	NA	NA	NA
15	No	F	21.6	102	0.647	0.694	19.5	9	2	Asthma only	White and African American	Asthma only	3.35	3.02	3.04	2.39	3.14	2.71	0.901493	79.1391	89.7351	90.7463	93.7313	0.786184	0.863057	87.2092	95.7365
15	Yes	M	19.8	113	0.572	0.618	95.5	36	0	Neither	White	Neither	3.68	3.21	4.36	3.68	4.35	3.79	0.872283	114.642	118.069	118.478	118.207	0.844037	0.871264	96.7618	99.8833
15	Yes	M	20.3	102	0.634	0.542	103	57	1	Atopic only	White	Atopic only	5.08	4.37	5.37	4.74	5.4	4.93	0.860236	108.467	112.815	105.709	106.299	0.882682	0.912963	102.609	106.129
15	Yes	F	22	102	0.634	0.667	NA	15	2	Asthma only	White	Asthma only	3.24	2.91	3.27	2.56	3.35	2.7	0.898148	87.9725	92.7835	100.926	103.395	0.782875	0.80597	87.1654	89.7369
16	Yes	M	18.1	113	0.592	0.556	64.7	6	2	Atopic Asthma	White	Atopic Asthma	5.13	4.41	5.18	4.82	NA	NA	0.859649	109.297	NA	100.975	NA	0.930502	NA	108.242	NA
16	Yes	F	26	112	0.589	0.566	105	34	2	Atopic Asthma	White	Atopic Asthma	3.77	3.3	5.08	4.2	4.93	4.2	0.875332	127.273	127.273	134.748	130.769	0.826772	0.851927	94.4524	97.3262
16	Yes	M	27.5	113	0.515	0.659	183	11	2	Atopic Asthma	White	Atopic Asthma	4.6	3.92	4.84	3.61	5.2	4.26	0.852174	92.0918	108.673	105.217	113.043	0.745868	0.819231	87.5253	96.1342
15	No	F	25.8	114	0.546	0.602	120	8	2	Atopic Asthma	African American	Atopic Asthma	2.49	2.26	2.48	2.02	2.25	NA	0.907631	89.3805	NA	99.5984	90.3614	0.814516	NA	89.7409	NA
15	Yes	F	21.8	104	0.662	0.647	1404	NA	2	Atopic Asthma	White	Atopic Asthma	3.98	2.83	3.95	2.53	4.1	3.06	0.711055	89.3993	108.127	99.2462	103.015	0.640506	0.746341	90.0783	104.963
16	Yes	M	20.7	108	0.596	0.619	152	22	2	Atopic Asthma	White	Atopic Asthma	5.33	4.47	5.54	4.38	NA	NA	0.838649	97.9866	NA	103.94	NA	0.790614	NA	94.2723	NA
15	Yes	M	20	123	0.596	0.656	64.1	9	2	Asthma only	White	Asthma only	4.61	3.95	5.03	4.43	4.97	4.54	0.856833	112.152	114.937	109.111	107.809	0.880716	0.913481	102.787	106.611
16	Yes	F	25.1	112	0.511	0.607	NA	111	2	Asthma only	White	Asthma only	3.66	3.21	4.11	3.42	NA	NA	0.877049	106.542	NA	112.295	NA	0.832117	NA	94.8769	NA
15	Yes	M	16.9	107	0.673	0.695	71.4	NA	1	Atopic only	White	Atopic only	4.36	3.77	4.33	3.82	4.43	4.11	0.864679	101.326	109.019	99.3119	101.606	0.882217	0.927765	102.028	107.296
15	Yes	M	30.1	130	0.691	0.679	39	5	2	Atopic Asthma	White	Atopic Asthma	4.48	3.84	5.09	3.74	5.29	4.36	0.857143	97.3958	113.542	113.616	118.08	0.734774	0.824197	85.7236	96.1563
15	Yes	M	17.5	116	0.547	0.654	50.8	19	0	Neither	White	Neither	4.39	3.8	NA	NA	4.07	3.58	0.865604	NA	94.2105	NA	92.7107	NA	0.879607	NA	101.618
15	Yes	F	23	109	0.496	0.657	21.7	23	1	Atopic only	White	Atopic only	3.4	3.05	5.03	4.29	NA	NA	0.897059	140.656	NA	147.941	NA	0.852883	NA	95.0754	NA
15	Yes	F	20.3	97	0.397	0.593	388	109	2	Asthma only	White	Atopic Asthma	3.14	2.82	3.87	2.63	3.92	2.72	0.898089	93.2624	96.4539	123.248	124.841	0.679587	0.693878	75.6703	77.2615
15	Yes	M	23.5	112	0.65	0.699	441	45	2	Atopic Asthma	White	Atopic Asthma	4.09	3.55	4.24	3.47	4.27	3.66	0.867971	97.7465	103.099	103.667	104.401	0.818396	0.857143	94.2885	98.7525
15	Yes	M	41.2	123	0.638	0.605	53.9	12	2	Asthma only	White	Asthma only	4.52	3.91	5.95	4.81	6.02	4.99	0.865044	123.018	127.621	131.637	133.186	0.808403	0.828904	93.4523	95.8221
15	Yes	F	24.7	109	0.624	0.819	37.8	17	1	Atopic only	White	Atopic only	3.65	3.27	4.53	4.04	4.58	4.11	0.89589	123.547	125.688	124.11	125.479	0.891832	0.89738	99.547	100.166
15	Yes	M	19.2	107	0.63	0.599	728	13	0	Neither	White	Neither	3.79	3.26	3.92	3.2	3.81	3.21	0.860158	98.1595	98.4663	103.43	100.528	0.816327	0.84252	94.9042	97.9494
15	Yes	F	20.2	103	0.55	0.624	0.34	18	1	Atopic only	White	Atopic only	3.38	3.04	NA	NA	3.79	3.52	0.899408	NA	115.789	NA	112.13	NA	0.92876	NA	103.263
15	Yes	F	22.3	67	0.636	0.554	19	13	2	Asthma only	White	Asthma only	3.01	2.72	3.55	3.42	3.57	3.46	0.903654	125.735	127.206	117.94	118.605	0.96338	0.969188	106.609	107.252
15	Yes	M	22.4	126	0.596	0.727	56	33	2	Asthma only	White	Asthma only	5.97	5.09	6.01	4.81	6.1	5.13	0.852596	94.499	100.786	100.67	102.178	0.800333	0.840984	93.8701	98.638
15	Yes	M	30.4	114	0.668	0.635	1175	45	1	Atopic only	White	Atopic only	4.03	3.51	4.48	2.96	4.42	3.15	0.870968	84.3305	89.7436	111.166	109.677	0.660714	0.71267	75.8598	81.825
15	Yes	M	21.1	105	0.773	0.787	50.2	12	2	Atopic Asthma	White	Atopic Asthma	4.28	3.71	4.65	3.62	NA	NA	0.866822	97.5741	NA	108.645	NA	0.778495	NA	89.8102	NA
15	Yes	M	23.8	116	0.557	0.655	NA	NA	2	Asthma only	White	Asthma only	4.62	3.93	4.34	3.6	4.56	3.99	0.850649	91.6031	101.527	93.9394	98.7013	0.829493	0.875	97.5129	102.863
15	Yes	M	28.6	117	0.533	0.464	45.6	NA	2	Atopic Asthma	White	Atopic Asthma	4.46	3.8	4.65	3.94	4.5	4.06	0.852018	103.684	106.842	104.26	100.897	0.847312	0.902222	99.4477	105.892
16	No	M	29.4	130	0.609	0.567	1380	109	2	Atopic Asthma	African American	Atopic Asthma	4.2	3.61	4.78	3.89	4.93	4.28	0.859524	107.756	118.56	113.81	117.381	0.813808	0.868154	94.6812	101.004
15	Yes	M	26.9	126	0.543	0.681	130	NA	0	Neither	White	Neither	4.6	3.97	4.94	4.33	4.95	4.39	0.863043	109.068	110.579	107.391	107.609	0.876518	0.886869	101.561	102.761
15	Yes	M	18.5	101	0.467	0.424	13.6	10	0	Neither	White	Neither	4.48	3.88	4.61	3.88	NA	NA	0.866071	100	NA	102.902	NA	0.841649	NA	97.18	NA
15	Yes	M	18.3	106	0.566	0.608	23.2	29	2	Asthma only	White	Asthma only	4.18	3.59	3.85	2.46	4.03	2.73	0.858852	68.5237	76.0446	92.1053	96.4115	0.638961	0.677419	74.3971	78.875
15	Yes	F	26.4	101	0.529	0.614	142	8	1	Atopic only	White	Atopic only	3.57	3.2	4.7	3.69	4.68	3.88	0.896359	115.312	121.25	131.653	131.092	0.785106	0.82906	87.5884	92.492
15	Yes	M	16.4	98	0.457	0.518	NA	23	2	Atopic Asthma	White	Atopic Asthma	4.58	3.96	5.15	4.03	5.37	4.51	0.864629	101.768	113.889	112.445	117.249	0.782524	0.839851	90.5041	97.1343
15	Yes	M	25.7	119	0.613	0.73	404	NA	2	Atopic Asthma	White	Atopic Asthma	3.73	3.21	5.07	4.52	4.99	4.58	0.86059	140.81	142.679	135.925	133.78	0.891519	0.917836	103.594	106.652
15	Yes	M	18.4	111	0.532	0.631	1401	11	1	Atopic only	White	Atopic only	2.96	2.61	2.85	2.71	NA	NA	0.881757	103.831	NA	96.2838	NA	0.950877	NA	107.839	NA
15	Yes	F	23.8	104	0.579	0.605	292	85	2	Atopic Asthma	White	Atopic Asthma	3.09	2.79	NA	NA	NA	NA	0.902913	NA	NA	NA	NA	NA	NA	NA	NA
15	No	M	21	106	0.545	0.542	411	15	2	Asthma only	White & Asian	Asthma only	4.09	3.52	4.82	4.27	NA	NA	0.860636	121.307	NA	117.848	NA	0.885892	NA	102.935	NA
15	Yes	F	19.4	113	0.583	0.674	67.5	21	0	Neither	White	Neither	3.64	3.26	3.49	2.39	3.53	2.62	0.895604	73.3129	80.3681	95.8791	96.978	0.684814	0.74221	76.4639	82.8725
15	Yes	F	21.6	114	0.531	0.596	55.3	17	2	Atopic Asthma	White	Atopic Asthma	3.93	3.51	4.75	3.95	5	4.28	0.89313	112.536	121.937	120.865	127.226	0.831579	0.856	93.1084	95.8427
15	Yes	M	20.8	120	0.574	0.797	9.01	18	2	Atopic Asthma	White	Atopic Asthma	5.1	4.39	4.67	3.99	4.92	4.08	0.860784	90.8884	92.9385	91.5686	96.4706	0.85439	0.829268	99.2571	96.3387
15	Yes	M	31.7	123	0.652	0.698	94.8	11	2	Atopic Asthma	White	Atopic Asthma	4.21	3.66	5.59	4.52	NA	NA	0.869359	123.497	NA	132.779	NA	0.808587	NA	93.0096	NA
15	Yes	M	22.2	119	0.64	0.628	19.2	9	1	Atopic only	White	Atopic only	4.25	3.69	4.67	3.97	4.55	3.98	0.868235	107.588	107.859	109.882	107.059	0.850107	0.874725	97.9121	100.747
15	Yes	M	23.3	115	0.671	0.72	18.2	15	2	Atopic Asthma	White	Atopic Asthma	4.12	3.58	4.23	3.71	4.31	3.86	0.868932	103.631	107.821	102.67	104.612	0.877069	0.895592	100.936	103.068
15	Yes	F	23.3	111	0.619	0.58	31.9	8	2	Asthma only	White	Asthma only	4.13	3.68	4.36	3.84	4.36	3.96	0.891041	104.348	107.609	105.569	105.569	0.880734	0.908257	98.8432	101.932
15	Yes	F	21.4	118	0.567	0.641	18.7	13	0	Neither	White	Neither	3.87	3.46	4.4	3.95	NA	NA	0.894057	114.162	NA	113.695	NA	0.897727	NA	100.411	NA
15	Yes	F	26.3	113	0.688	0.734	47.2	9	1	Atopic only	White	Atopic only	3.38	3.03	4.08	3.32	4.09	3.59	0.89645	109.571	118.482	120.71	121.006	0.813725	0.877751	90.772	97.9141
15	Yes	M	14.7	108	0.555	0.617	156	NA	1	Atopic only	White	Atopic only	4.64	4	NA	NA	NA	NA	0.862069	NA	NA	NA	NA	NA	NA	NA	NA
15	Yes	F	25.7	112	0.598	0.581	14	13	0	Neither	White	Neither	3.31	2.97	4.37	3.1	4.23	3.48	0.897281	104.377	117.172	132.024	127.795	0.709382	0.822695	79.0591	91.6876
15	Yes	F	17.5	95	0.508	0.48	NA	11	1	Atopic only	White	Atopic only	2.63	2.36	NA	NA	NA	NA	0.897338	NA	NA	NA	NA	NA	NA	NA	NA
15	Yes	M	23.1	126	0.543	0.644	58	24	2	Asthma only	White	Asthma only	4.04	3.49	4.79	3.82	4.67	3.85	0.863861	109.456	110.315	118.564	115.594	0.797495	0.824411	92.3174	95.4333
15	Yes	F	17.1	114	0.569	0.536	NA	NA	0	Neither	White	Neither	3.18	2.87	2.9	2.63	NA	NA	0.902516	91.6376	NA	91.195	NA	0.906897	NA	100.485	NA
15	Yes	F	19.7	104	0.535	0.563	16.2	12	0	Neither	White	Neither	3.78	3.39	3.95	3.63	4.04	3.81	0.896825	107.08	112.389	104.497	106.878	0.918987	0.943069	102.471	105.156
15	Yes	M	23.2	114	0.712	0.726	12.6	13	1	Atopic only	White	Atopic only	4.82	4.15	5.51	3.6	5.25	4.69	0.860996	86.747	113.012	114.315	108.921	0.653358	0.893333	75.8839	103.756
14	No	M	20.1	112	0.621	0.848	24.9	10	2	Asthma only	African American	Atopic Asthma	3.6	3.1	3.32	2.67	NA	NA	0.861111	86.129	NA	92.2222	NA	0.804217	NA	93.3929	NA
15	No	F	21.7	109	0.51	0.522	NA	NA	0	Neither	White & Asian	Neither	3.83	3.43	4.21	3.36	4.02	3.45	0.895561	97.9592	100.583	109.922	104.961	0.7981	0.858209	89.1173	95.8292
16	Yes	F	16.6	103	0.604	0.692	545	9	2	Asthma only	White	Asthma only	3.04	2.75	3.22	2.81	3.34	2.97	0.904605	102.182	108	105.921	109.868	0.872671	0.889222	96.4698	98.2994
15	Yes	M	24.5	128	0.809	0.86	65.9	NA	2	Asthma only	White	Asthma only	5.81	4.96	6.36	4.78	NA	NA	0.853701	96.371	NA	109.466	NA	0.751572	NA	88.037	NA
16	Yes	M	23.3	110	0.607	NA	214	19	2	Atopic Asthma	White	Atopic Asthma	4.23	3.67	NA	NA	4.18	4.01	0.867612	NA	109.264	NA	98.818	NA	0.95933	NA	110.571
15	Yes	M	30.9	111	0.549	0.641	NA	6	2	Asthma only	White	Asthma only	4.88	4.2	6.83	5.21	6.81	5.51	0.860656	124.048	131.19	139.959	139.549	0.762811	0.809104	88.6314	94.0102
16	Yes	F	19.4	110	0.612	0.677	494	38	2	Asthma only	White	Asthma only	3.41	3.07	4.15	3.13	4.08	3.29	0.900293	101.954	107.166	121.701	119.648	0.754217	0.806373	83.7746	89.5678
16	Yes	F	25.2	115	0.687	0.641	468	11	2	Asthma only	White	Asthma only	4.08	3.64	5.69	4.77	5.59	4.67	0.892157	131.044	128.297	139.461	137.01	0.838313	0.83542	93.9647	93.6405
16	Yes	F	32.8	112	0.647	0.716	56.2	NA	2	Asthma only	White	Asthma only	3.25	NA	3.8	3.24	3.73	3.23	NA	NA	NA	116.923	114.769	0.852632	0.865952	NA	NA
16	Yes	M	18.5	108	0.67	0.656	197	136	2	Asthma only	White	Asthma only	4.52	3.93	5.28	4.22	5.33	4.55	0.869469	107.379	115.776	116.814	117.92	0.799242	0.853659	91.923	98.1816
15	Yes	F	31.2	121	0.599	NA	NA	28	2	Asthma only	White	Asthma only	3.83	3.43	4.49	3.45	4.5	3.83	0.895561	100.583	111.662	117.232	117.493	0.768374	0.851111	85.798	95.0366
14	Yes	F	25.1	118	0.544	0.502	152	NA	2	Asthma only	White	Asthma only	3.34	2.99	3.41	2.17	3.62	2.65	0.89521	72.5753	88.6288	102.096	108.383	0.636364	0.732044	71.0854	81.7735
14	Yes	M	17.2	125	0.668	0.809	87.2	22	2	Asthma only	White	Asthma only	5	4.28	4.68	3.83	4.84	4.16	0.856	89.486	97.1963	93.6	96.8	0.818376	0.859504	95.6047	100.409
15	Yes	F	18.2	102	0.648	0.647	NA	109	2	Asthma only	White	Asthma only	3.46	3.02	3.51	3	NA	NA	0.872832	99.3377	NA	101.445	NA	0.854701	NA	97.9227	NA
16	Yes	M	32.3	118	0.606	0.823	NA	17	2	Atopic Asthma	White	Atopic Asthma	4.9	4.22	5.08	3.51	4.98	4.02	0.861224	83.1754	95.2607	103.673	101.633	0.690945	0.807229	80.2282	93.7304
16	Yes	M	24.1	124	0.595	0.65	51.5	9	2	Asthma only	White	Asthma only	5.06	4.36	5.77	4.58	5.74	4.9	0.86166	105.046	112.385	114.032	113.439	0.793761	0.853659	92.1199	99.0714
16	Yes	F	23.8	110	0.575	0.634	459	30	2	Asthma only	White	Asthma only	3.76	NA	4.69	4.01	4.61	3.9	NA	NA	NA	124.734	122.606	0.855011	0.845987	NA	NA
17	Yes	M	33.6	113	0.601	0.623	325	39	2	Atopic Asthma	White	Atopic Asthma	4.8	4.08	5.18	4.29	5.16	4.56	0.85	105.147	111.765	107.917	107.5	0.828185	0.883721	97.4336	103.967
16	Yes	M	18.7	121	0.516	0.577	1096	20	2	Asthma only	White	Asthma only	4.53	3.92	4.97	4.19	NA	NA	0.865342	106.888	NA	109.713	NA	0.843058	NA	97.4249	NA
15	No	M	19.6	103	0.616	0.621	725	252	2	Asthma only	African American	Asthma only	3.66	3.17	4.12	3.34	4.33	3.61	0.86612	105.363	113.88	112.568	118.306	0.81068	0.833718	93.599	96.259
16	Yes	F	38.2	101	0.518	0.563	38.7	10	2	Asthma only	White	Asthma only	3.88	NA	6.18	5.3	6.08	5.36	NA	NA	NA	159.278	156.701	0.857605	0.881579	NA	NA
14	Yes	M	18.1	109	0.452	0.58	847	108	2	Asthma only	White	Asthma only	4.07	3.47	4.34	3.85	4.36	3.6	0.85258	110.951	103.746	106.634	107.125	0.887097	0.825688	104.049	96.8458
15	No	F	21.8	129	0.615	0.734	1085	9	2	Atopic Asthma	White & African American	Atopic Asthma	3.31	2.98	3.97	3.53	3.85	3.52	0.900302	118.456	118.121	119.94	116.314	0.889169	0.914286	98.7634	101.553
16	Yes	M	18.8	108	0.576	0.706	79.7	5	2	Asthma only	White	Asthma only	4.69	4.05	5.12	3.84	NA	NA	0.863539	94.8148	NA	109.168	NA	0.75	NA	86.8519	NA
14	Yes	F	21.3	109	0.529	0.529	773	48	2	Asthma only	White	Asthma only	3.44	3.09	4.53	4.12	4.53	4.21	0.898256	133.333	136.246	131.686	131.686	0.909492	0.92936	101.251	103.463
17	Yes	M	27.6	119	0.618	0.764	8.08	NA	2	Asthma only	White	Asthma only	4.9	4.16	4.9	3.63	4.74	3.79	0.84898	87.2596	91.1058	100	96.7347	0.740816	0.799578	87.2596	94.1811
15	Yes	M	21.5	138	0.551	0.722	616	42	2	Asthma only	White	Asthma only	4.04	3.49	4.85	3.81	4.86	3.88	0.863861	109.169	111.175	120.05	120.297	0.785567	0.798354	90.9367	92.4169
